# Supplementary material for: Using electronic consultation (eConsult) to identify frailty in provider-to-provider communication: a feasibility and validation study
Source: BMC Geriatr. 2023 Mar 9;23:136. doi: 10.1186/s12877-023-03870-w (PMC9999527; doi:10.1186/s12877-023-03870-w)
Supplement: Supplementary file 1 — Additional file 1: Supplemental Methods: a description of the methods for patient and public involvement, clinician-led review of frailty related content on eConsult, and phase 1-2 of developing a frailty identification approach using eConsult. Supplemental Table S1. List of frailty-related terms for each frailty topic. List of frailty-related terms for each of the 17 topics. Supplemental Table S2. Prevalence of eConsult cases stratified by number of frailty-related terms. Number of cases and mean overall word count per eConsult case, stratified by the number of frailty-related terms identified in the complete eConsult communication logs. Supplemental Figure S1. Mean overall word count per eConsult case, stratified by the number of frailty-related terms identified in the complete eConsult communication log. Supplemental Figure S2. Plot of the clinician-provided frailty ratings against the total word count in the eConsult text. [file 12877_2023_3870_MOESM1_ESM.zip › Supplementary Table S1.xlsx]

## Sheet: Final phrases
Walking difficulty	Lack of social support	Falls	Weight loss	Dementia	Severe urinary control issues	Malnutrition	Visual impairment	Pressure ulcers	Absence of fecal control	Frailty syndrome	Clinical assessment of frailty	Clinical Frailty Scale (CFS)	Health service utilization	Functional capacity	Psychological	Other medical concepts
24/7 supervision for both ambulation/transfers	cannot afford	accidental fall	15- weight loss	dementia	urinary incontinence w/o sensory awareness	appearance malnourished	blind man	decub ulcers	bowel incontinence	appears to be extremely frail	Clinical frailty scale	comorbid disease	palliative care	disability	depression	osteoporosis
a balance disorder	declined services at home due to cost	admit for fall	50 lb in 6 months	alzheimer's dementia	adynamic detrusor	associated with profound malnutrition	almost blind	decubital ulcer	double incontinence	considerable increase in her frailty	CFS	apparently vulnerable	palliation	declining functional status	irrational fears	impaired hearing
also has a walker	definitely be costly for her	admit to frequent falls	appetite has been quite poor	clinical picture most c/w Alzheimer's disease	atonic bladder	basically living on glycerin	almost completely blind	decubitus ulcer	encopresis	fragile	RAI-MDS	vulnerable	end-of-life care	impaired balance	irrational concerns	chronic pain
ambulate with rolling walker	due to financial hardship	admitted after falls	down 18lbs	decline of dementia	back to intermittent catheterization	basically living on glycerna	almost no vision in left eye	heel ulcer	episodes of fecal incontinence	fragile, thin male	significant change in health status	complain of being 'slowed up'	end of life care planning	reduced physical activity	inappropriate behaviour	polypharmacy
ambulates with the assistance of a walker	eligible for medicaid	admitted with fall	has no appetite	dementia likely mild dementia	cath continues	drink boost	as legal blind in past	hip decubitus	fecal and urine leakage	frail	PRISMA-7 questionnaire	mildly frail	end of life planning	reduced endurance	irregular sleep patterns	susceptibility to medication side effects
ambulates w cane and walker	eligible for soc sec low income	admitting diagnosis- fall	history of abnormal weight loss	dementia with behavior disturbance	cath d/t urinary retention	drinking supplemental drinks	bilateral blindness	pressure sore	fecal incontinence	frail woman	PRISMA-7	limited dependence	hospice	resistance to transfer		furosemide AND vitamins
ambulates with 1 person assist	financial assistance	admitting diagnosis: s/p fall at home	losing weight	Dementia Day Program	catheter her twice daily	encouraged nutritional supplements	blind in one eye	pressure ulcer	for evaluation of fecal incontinence	frail appearing	Groningen Frailty Indicator questionnaire	instrumental activities of daily living	goals of care	help with dressing		confusion AND codeine
ambulates with 1-2 person assist	financial hardship	after a fall	lost 25 pounds	dx of dementia	chronic indwelling catheter	ensure plus a day	blind serv is offered	right heel ulcer	had episodes of fecal incontinence	frail but very alert	Groningen	instrumental ADL	use of geriatric services	physical help with dressing		hypotension AND antidepressants
ambulates with 2 person assist	financially would not be able to afford pca	after fall	no appetite	dementia is documented	chronic cath	ensure supplement	blindness	sores on his buttocks	incontinent of stool	frail, weak	Edmonton Frail Scale	IADL	geriatrician	immobility		increased alcohol consumption
ambulates with a cane	having transportation difficulties due to and limited discretionary income	after falling	ongoing weight loss	dementia discussed	continuous leakage of urine	ensures a day or boost	blindness - legal	stage 3 ulcer r heel	loses control of her bowels	frailty	gait speed test	moderately frail	comprehensive geriatric assessment	loss of muscle		constipation
ambulating with can	is too expensive	after falls	poor appetite	dementia her husband notes that	daily incontinence	hard time eating even liquids	blindness in his right eye	stage ii pressure ulcer	rectal leakage	general frailty with weakness	gait speed	dependence	CGA	loss of strength		otologicals
ambulating with cane	needs 2 hearing aids, can't afford	after he fell	underweight	dementia progressing	detrusor sphincter dyssynergia	inadequate energy intake	blindness legal	stave iv decub ulcer	referral for her stool incontinence	generally frail	walking speed test	dependent	repeated ER visits	sarcopenia
ambulating with rolling walker	no copay for this patient due to financial hardship	after her fall	weight loss	history of dementia	developed incontinence with both urine and stool	malignant malnutrition	blindness legal: signed up	ankle ulcer	soft stool that she is unable to control	has been in failing health	walking speed	help needed	repeated hospitalization	atrophy
ambulation is limited	qualify for masshealth support	after pt fell in her bathroom	wt loss	level of dementia	double incontinence	is profoundly malnourished	blindness, legal	developing stage 2	some leakage of his stools	looks frail	timed up and go test	ADL	advance care planning	muscular weakness
ambulation around the house with supervision	ref to social work from dr for financial assistance	after several falls	cachetic	moderate dementia	failed multiple voiding trials	starvation	blindness-legal	hip ulcer	change in continence	in a frail, older woman	TUG	severaly frail		muscular wasting
ambulation clearly limited	requesting outreach to pt re: prescription co-pays	after the fall	lost bit of weight	severe dementia	failed voiding trial	supplement his diet with boost or ensure	can't see	open area o the buttocks		increasing frailty makes been worried	TUGT	completely dependent		disuse atrophy
ambulation is "terrible"	services would pay for placement	an unwitnessed fall	profound temporomandibular wasting	multi-infarct dementia	failed voiding trial again	supplement oral feedings	cannot see out of right eye	open area on the buttock		increasingly frail	Standardized Mini Mental State Exam	terminally ill		exhaustion
ambulation with rolling walker	is on a pension	and fell	endorses weight loss over past week	0/3 1min recall	failed voiding trials	supplementing with ensure	cataract limiting vision	r gluteal wound		is a frail	SMMSE	end-stage		poor endurance and energy
and had walker	referred to case management social work	and fell backwards	remeron	advancing dementia	frequent changes of undergarments	taking ensure	cataract od, visually significant	round stage 1		is frail appearing	Montreal Cognitive Assessment			tired all the time
assist with ambulation	social service provider	and multiple falls	appetite is poor	alzheimer's	frequent wet depends	try appetite stimulant	commission for the blind	sacral ulcer		is frail	MoCA			malaise
ataxia	a filing was being made with services per protective services	apparently fell	10- weight loss	alzheimer's disease	his pads are very damp	try ensure	activities are limited by her blindness	sacral wound		appears frail	medication review			fatigue
awaiting walker	advice from social service/case manager	as she fell	25 weight loss in the last year	and dementia	incontinent of both bowel and bladder	unspecified protein-calorie malnutrition	eye severe impairment	wound on the r gluteal		is declining	drugs and medicines review			debility
balance disorder	alone	because of the fall	25 lb weight loss	are suffering from dementia	indwelling catheter	using supplements	functionally monocular	a decubitus on her coccyx		frail, cachectic				loss of energy
balance disturbance	alone too much	called with a fall today	40 lb wt loss	baseline dementia	leaks through pads per day	very low albumin	guide dog	apply to decubitus ulcer		frail, emaciated
balance impairment	ask for assistance with housing	came off in the fall	50 lb weight loss	because of her dementia	mixed urinary incontinence	work on high protein diet	had been blind	decub ulcer		thin and frail
balance is imperfect	assistance with cpa	caused her fall	50 lbs wt loss	before of dementia	not sure when he is urinating	had stopped eating	has been legally blind	decubiti on coccyx		very frail man
balance is still off	being home alone	caused the spasm for him to fall	abnormal wt loss	c/w dementia	pants often wet	protein-calorie malnutrition	has cataracts which are visually significant	decubitus skin ulcer		will be dying
balance off	bitterly about being lonely	complains of falling	and weight loss	cognitive deficits most likely evolving dementia form alzheimer's	required an indwelling catheter	feeding tube	has visually significant nuclear sclerosis in both eyes	decubitus ulcer of her coccyx		well appearing frail woman
balance poor	call made to care network	complains of having a fall	anorexia	cognitive deficits most likely evolving dementia form	self catheterizes	mechanically altered	is blind	decubitus ulcer of the coccyx		vulnerable
balance problem	case management	daughter calling to report her father fell in the bathroom	appears thin, chronically ill	cognitive impairment/early alzheimer's	self catheterizing	loss of appetite	application for a new guide dog	decubitus ulcer on her coccyx		terminally ill
balance problems	case management and social services	diagnosis of fall	appetite has been down	cognitive impairment/early alzheimer's/depression	self caths	feeding difficulties	labrador guide dog	decubitus ulcers		deficit
balance trouble	case management social work	diagnosis: fall	appetite has been poor	advanced dementia	soaking through depends	nutrition issues	inability to see	developed hemorrhoids and bed sores		cervical
been in a chair	case manager	discharge diagnosis(es): s/p fall	appetite poor	it is predominantly alzheimer's disease	straight catheter		who is blind	has 2 decubiti		metabolism
being unsteady on her feet	case mgmt sw	due to a fall	appetite stimulant	last saw on for dementia	the suprapubic tube		is registered with of blind	has sores on his buttocks		failure
benefit from a walker	case mgr	due to a severe fall	failure to thrive	likelihood she has alzheimer's disease	unable to control bowels or bladder		legal blind	heel cellulitis/ulcer		obstruction
building a ramp for wheelchair access	cm social workers	due to patients frequent falls	bit cachectic	likely alzheimer's	unsuccessful voiding trial		legal blindness	heel ulcer right
can't walk without	community agencies involved	due to the fact she fell in her bathroom	cachectic	likely dementia	urinary incontinence with continuous leakage		legally blind	hip decubiti's
can't walk without hanging onto something	doesn't feel like anyone is helping him	during fall	cachectic appearing	likely early alzheimer's	urinary incontinence without sensory awareness		legally blind-registered	infected sacral ulcer
cane- use every day	file with services for protective services	f/u for fall	cachectic but comfortable	limited by dementia	has no urine in the bag		likely visually significant	intragluteal decubitus
cane/walker at all times	fmla forms	f/u of recent hospitalization and snf stay for fall and weakness	he lost weight a few years	medical history including dementia	was doing intermittent catheterization		limitation his cataracts were posing	lg pressure sore
cane/walker at home	geriatric care manager	f/u to fall wound care	health status; ie failure to thrive	memory impairment most likely dementia of alzheimer's disease	urinary incontence		macular, (legally blind)	unstageable pressure wound
cannot walk without help	guided care case manager	fall	his weight drop	mild dementia	change in continence		mass commission for the blind	on right buttocks ulcer
causing difficulty with walking	poor wife is exhausted	fall down stairs	his weight loss	mild to moderate dementia			mass commission of the blind	ongoing wound care to a pressure ulcer
comes in a wheelchair	hx with services	fall from wheelchair	increase her appetite	mini-cog: recall: 0/3			no vision in right eye	pressure sores
confined to a wheelchair	in isolation	fall in	is losing weight	mini-cog: date unable to do			not have much vision at all	pressure ulcer of right ankle
consistent with gait disorder	is isolated in her home	lost 40 pounds	issues with weight loss	mixed alzheimer's with vascular dementia			now legally blind	pressure ulcer of right buttock
continued rx of gait disorder	is living alone	lost weight	just has no appetite	moderate to advanced dementia			od legal blindness	pressure ulcer of right hip
continued rx of parkinson disease/ gait disorder	lives alone	fall in last year	large amount of weight loss	most likely alzheimer's disease			blind	pressure ulcer, stage ii
could not maintain his balance	social isolation	fall on same level	looks much thinner	most likely relted in part to dementia			profound visual impair-both eyes	pressure ulcerations
could not walk	social work case manager	fell in	looks very thin	old woman with dementia			is registered as legally blind	pressure ulcers on her
currently immobile	social work intervention	fell in basement	losing wt.	has alzheimers			really cannot see	progressing ulcer of sacrum
d/t mobility	social work progress note	fell in her bathroom	loss of appetite	has moderately severe dementia			registered for of blind	sacral decubitus
d/t poor balance	social worker	fell in home	lost 10 lbs in hospital	is having dementia			right cataract limiting vision	sacral decubitus ulcer
declines use of wheelchair but may be mandatory	still lives alone	fell in the last month	lost 29 lbs	with dementia			right eye blindness	had this decubitus
decreased ambulation	stressor for family	fell last night	lost 30 lbs	dementia plan			severe vision impairment	skin issues: yes, stage 2 pressure ulcers
decreased ambulation tolerance and endurance	sw has not been involved in the care	fell last thursday	lost a considerable amount of weight	pmh includes dementia			literally cannot see	sore on buttock
decreased mobility	sw will remain available for continued support	fell last week	lost about 20-30 lbs	progression of dementia			to train a new dog because of his blindness	stage 1 pressure area
dependent with ambulation	was home alone	fell months	lost considerable weight	progressive dementia			total loss of vision	stage 1 pressure ulcer
despite being unsteady on her feet	widowed, lives alone	fell on	lost his taste for food	has dementia			very bad vision (legally blind)	stage 2 pressure area
difficult to ambulate	will ask sw to d/w daughter	fell on floor	lost significant weight	is demented			visual loss one eye	stage 2 pressure ulcer
difficulties ambulating	will assess need for social work intervention at	fell on his knees	lost some 15 pounds	to be placed in a dementia alf			visually significant	stage 2-3 sacral decubitus
difficulty walking	will be alone	fell on ice	lost some weight	has worsening dementia			visually significant cataract	stage 2, quarter-sized, pressure ulcer
difficulty ambulating	working with services	fell this morning at am and broke his hip	lost weight	secondary to dementia			visually significant cataracts	stage 3 pressure area
difficulty ambulating x 1 wk	home alone	fell to floor	lost wt	secondary to his dementia			cataract - secondary obscuring vision	stage 3 wound
difficulty with gait	living alone	fell tripping on	lowest weight	setting of dementia			impaired vision	stage 4 pressure ulcer
does feel unsteady on her feet	resides with alone	fell twice	marked weight loss	had dementia				stage 4 pressure ulcer.
experiencing significant difficulty with walking stairs	caregiver consult services	fell when walking down a flight of stairs	mildly cachectic	significant dementia				stage i decubitus ulcer
experiencing weak, unable to walk	along with social services	fell yest	not drinking enough fluids or eating enough	stable dementia				stage ii ulcer of buttock
extremely unsteady on feet	asked the social worker at council on aging - to do a home visit	fell, unwitnessed	not eating	dementia advancing				stage iv pressure ulcer of left hip
feels off balance	been in touch with social worker	felt dizzy, fell this morning	not eating and drinking enough today	dementia and changeable personality				stage two pressure areas
feels unsteady on her feet	but mostly still alone	few falls	not eating enough	dementia escalates				stg 3 heel
for her gait disorder	does live alone	follow up with dr. about patient's recent injury (fall)	not eating well, losing weight	dementia has been escalating				ulcer heel
for treatment of gait disorder	referrals and arranging for needed community services assistance	following a fall at home	patient was recently discharged from rehabilitation	dementia of mixed disorder/advancing				ulcer noted on r gluteal region
functionally- cane	still be alone	fracture after falling	hospital for failure to thrive	dementia stable				ulcer on her right buttocks
gait is minimally unsteady	introduced to our case manager	frequent falls	positive declining appetite	dementia with behavior disturbance (anxiety)				ulcerations of back and buttocks
gait abnmlty	is alone at night	frequent mechanical falls	positive for weight loss	dementia with poor short term memory				un-stageable ulcer
gait abnormality	is alone too much of the time	from her recent fall	chief complaint: failure to thrive	dementia with sleep-wake disruption				unstageable ulcer
gait assisted	is home alone all day	from this fall	clearly lost weight	did not complete full moca due to significant impairment
gait being off balance	just enrolled with services	h/o falls	complicated by failure-to-thrive	discussing her dementia
gait difficulty	less social	had a fall	condition seems essentially unchanged with failure to thrive picture	does have dementia
gait disorder	live alone	had a fall at	continue anorexia, food refusal, weight loss, cachexia	due to early dementia
gait disturbance	live home alone	had a fall1 months	continued inability to eat" and weight loss	due to her dementia
gait disturbance continues	lives alone in	had a few falls	continued to lose weight	dx of ad
gait imbalance	lives alone on the level	had an accident	continued weight loss	early alzheimer's
unable to ambulate	lives alone w/guide dog despite visual & hearing handicap	had fall	continues to have weight loss	early alzheimer's disease
mildly unsteady on feet	loneliness	had fallen	continues to lose weight	early dementia
unsteady on feet	loneliness/depression at home	had fallen once	declining appetite	emerging dementia
gait impairment	maintains house alone	had fallen several times	decrease appetite	follow up for dementia
gait instability	may want to consider services possible assistance	has been falling	decrease in appetite	follow up visit for dementia
gait instability plan	met with sw	has fallen	decreased appetite	for dementia
gait instability plan continues to	needs help from family members	has fallen once in past week	discussed her recent weight loss	for f/u of dementia
gait instability plan home visit	no family	has had 2 recent falls	doesn't feel hungry	given her dementia
gait instability and weakness	no household member able to render care	has had four falls	drop in weight	given hx and dementia
did home pt	no relatives to speak of	has wounds on arms and head from fall	drop in wt	h/o dementia
home pt	offer you help with community services	having too many falls	due to wt decrease	has been diagnosed with dementia
gait is antalgic	offering sw assistance	he fell	dx is uncontrollable afib - failure to thrive	has progressive dementia
gait is mildly slow and cautious	own private home alone	he fell in the	emaciation	has some dementia
gait is quite unsteady	will remain in the community with support	complicated by failure-to-thrive picture with weakness, fatigue	etiology of weight loss	have alzheimer's dementia
gait is slightly unsteady	probably cannot live alone	concerns about appetite	evaluate weight loss	his dementia
gait is slow	protective care case manager	he fell inside of	f w/ ftt over the past 6 mos	history of alzheimer's dementia
gait is slow, unsteady	protective care worker	he fell off the	f/u of her weight loss	history of significant dementia
gait is unsteady	has care network	fell and has numerous skin tears	failure to thrive in adult	hx of alzheimer's dementia
gait is unsteady and slow	having social work come out to her	fell and hit head	failure-to-thrive picture characterized by depression and weight loss of over 30 pounds	hx of dementia
gait is very slow with short steps and unsteady	refer the patient to social services	fell around pm today	female with failure to thrive	increase dementia symptoms
gait is wide-based	referral to elders at risk	fell in the parking lot	food not appealing	interventions for dementia
gait is worse	referral to geriatric case manager	fell on saturday	ftt	known to have dementia
gait not assessed as patient in wheelchair	referred for primary care case management and social work	fell yesterday	further wt loss	dementia has become pronounced
gait slightly unsteady	remains alone	fell going to	had admission to nsmc for rapid afib and ftt	diagnosis of dementia
gait slightly wide	resides alone	took a fall this morning	had poor appetite	driving and dementia concerns
gait slow	see note from social worker	was admitted for fall on	has a poor appetite	follow up dementia
gait slow and mildly unsteady	is alone at home	reason for visit: fall	has had wt loss	that his dementia may be worse
gait slow, unsteady	is home alone	recent fall	has lost 20 lbs over	underlying alzheimer's dementia
gait slowed	transition in living circumstances	recent falls	has lost weight	was likely early dementia
gait training	change in family support	recent history of falls	has suffered 1 25 weight loss over the past year	with alzheimer's dementia
gait unsteady	change in caregiver support	recovered from fall	has trouble eating	with baseline dementia
gait very unsteady	caregiver stress	recurrent falls	have anorexia nervosa	with hx of dementia
gait was also unsteady		reports a fall	have poor p.o. intake and is losing weight	with mild dementia
gait was off today		reports pt fell	he can't eat anymore	worsening dementia
gait with cane		s/p accidental fall	progressive wt loss	your dementia has gotten worse
gait wobbly		s/p fall	reasons for weight loss	followup of her problems, which include dementia
get a 2nd wheelchair		s/p fall at home	had lost about 10 lb	followup of his dementia
get a loaner wheelchair		s/p fall at home sustaining al hip fx	had progressive ftt	hard to exam due to dementia
get a loaner walker		s/p fall from wheelchair outside	significant weight loss	has a baseline dementia
get up from the wheelchair on		s/p fall head and abd	still losing	has a component of dementia
get wheelchair		s/p fall with head	to increase her appetite and to help her gain weight	has ongoing dementia
getting out of wheelchair		s/p falls	unintentional weight loss	have mild dementia
had increasing unsteady gait		s/p recent fall	unintentional wt loss	dementia continues
has 2 walkers		s/p several falls	unspec weight loss	waxing waning dementia
has a cane		several falls	was discharged with a diagnosis of ftt	likely cognitive impairment related to cerebral vessel disease
has a walker		several other falls	was down 10 lbs	dementia is stable
has a wheel chair to use		severe fall	weight change since last visit: down 17 lbs	mild-to-moderate dementia
has been immobilized		actually fell	weight concern yes	Mini-Cog: 0/3
has been walking with a walker		she c/o pain from fall	weight has continued to drop	mixed Alzheimer's and vascular dementia
have a significant limp		did fall	weight has dropped about 10 to 15 pounds	of dementia
have a slap foot gait		falls	weight is down	problem dementia
have a wheelchair		fell	weight is still low	related to dementia
have a wheelchair at home		fell again	weight loss has become a problem	remember to elevate legs dementia
having problems with walking		fell and broke	weight loss in the setting of failure-to-thrive picture	takes a dementia pill
having balance problems		fell and hit her head	weight loss quite concerning	visit for Dementia
having difficulty w/the stairs		fell forward	weight loss significant	w hx DVT/PT, dementia
having some difficulty with walking/shuffling gait		fell in the bathroom	weight loss still a concern	worsening of dementia
will remain in the immobilizing		fell off her wheelchair	weight loss-she has lost another or two since her last visit	cognitive impairment
balance is unsteady		underweight	weight loss/gain:yes - down 50 lbs in 6 months	cerebral degeneration
gait has been unsteady		unexplained weight loss	went down to 120 pounds	senility
instability when walking		fell onto	with continued anorexia, food refusal, weight loss, cachexia	delirium
hesitancy beginning ambulation		fell while getting out of bed	with profound weight loss	acute confusion
wheelchair		witnessed fall	with profound weight loss, cachexia	sudden worsening of confusion
hold onto		falls a lot	with progressive failure to thrive	previous dementia
holding on to the sink		fall trauma	wt is down 35 lbs	known memory loss
holding on to things		hx falls	wt was down
holding the arm		hx of falls	failure to thrive in adult (primary encounter diagnosis)
holds on to the and furniture		mechanical fall	failure to thrive in adult (primary encounter diagnosisi)
i cannot walk		mechanical falls	weight loss, non-intentional
imbalance		multiple falls	progressive weight loss
impaired balance		the fall	abnormal weight loss
impaired mobility and adls		a fall	cachexia
impaired physical mobility		and frequent falls
in a wheelchair		falls assessment history of fall
in the wheelchair		falls frequently
in wheelchair		fell against cabinet
inability to ambulate		fell at home on
inability to walk		had a blackout fall on
inclined to use her cane		had a fall last week
interfere with her ambulation		has had a number of recent falls
is able to walk today with assistance		history of fall
is limited with walking		landing on her right
is no longer walking		one further fall
is not steady on her feet		patient tripped and fell
is unstable in gait		s/p 2 falls this past fall
is using a walker		s/p fall with wrist injury
left foot gait abnormality		tendency to fall backwards
limited in his mobility		was very disoriented at home and fell
limited mobility		fall on same level from slipping, tripping or
losing his balance		stumbling
manages well with 3-wheeled walker		fall outside the bathroom
mild gait difficulty		fall the day
minimally ambulatory		fall with left extremity injury
mobility improved but still requiring significant		fall with resulting head injury
assistance		fall with significant injury e888.9
mobility is limited because of her back pain		fall/ vertigo
mobility issues		fallen
moves much stiffer and slower		fallen at xmas
multifactorial gait abnormality		falling to the floor
need of portable wheelchair		falling down
needed assist to get		falls at home
needed and as directed to assist with mobility		falls backward easily
needing assistance to stand up and walk		falls in past
needs cues to use walker		falls on the floor unable to get up
no using the walker		falls seem to have been trips
not able to ambulate very much		falls with uneven surface
not been able to walk around		falls/slides
not been ambulating		fell backwards
now in wheelchair		fell and injured
occasional assist when initiating ambulation		fell and broke her humerus
off balance		fell and fractured her hip
orders for a hospital bed and wheelchair		fell and hurt himself
paraplegic		fell and hurt her hip
paraplegia		fell and then pulled herself up
paraplegia following spinal cord injury		fell at home
paraplegia of le's		fell backward
wheelchair bound		fell before due to
parkinson disease gait disorder		fell down
patient not able to ambulate and transfer		fell from wheelchair
using cane fairly consistently		fell getting up from chair
patient also needs to be guarded when using the		fell on his buttocks
walker		suffered a few falls
patient had a walker		was falling
patient is in a wheelchair		helped her to her feet
patient should use a walker to ambulate		father just took a fall
patient should use a walker to ambulate when outside		last fall
of her home		hip fracture for a simple fall
patient states i could not walk		fall was syncopal
physical immobility		falls are due to
picked up portable wheelchair		hx of frequent falls
poor ambulation		recent fall in parking lot
poor balance		info on the pt's fall
poor mobility		injured after a fall
predominantly wheelchair bound		injury after a fall
present in a wheelchair		injury from fall
presented with balance problems		is not sure why she fell
progressive gait deterioration		it was a simple slip and fall
had difficulty ambulating		knee pain after mechanical fall at home
uses a walker		last fall 8-9 months
was off balance		last fell on eweek
would use a walker		last week he fell 3 times
off balance at times		mechanical fall has lost
use a walker to ambulate		mrs. had fallen
should use a walker to ambulate when outside of her home		nothing suspicious about the fall
shuffling gait		fell and is at hospital
significant difficulty with walking stairs		fell at
significant impairment in balance		fell this week
signs and symptoms consistent with weakness and balance deficits		had a bad fall and ended up in the er
sitting in wheelchair		is status post fall
sitting in a wheel chair		lost balance wednesday night and fell
sitting in a wheelchair		reports a recent fall 1 week
sitting in wheel chair		slipped and fell in bathroom
sitting up in w/c		who fell at home
slight balance impairment		previous falls
slow gait		fell x 3
slow moving		had fallen earlier
slow somewhat unsteady		had fallen yesterday
some gait instability		has had 1 fall in the
spends most of day in w/c		has had multiple falls
spends much of his day up in his chair		lands on the floor
standard wheelchair request		since fall/hip fracture
still has issues with getting out of a chair		since his fall
still having difficulty walking		since the fall
still requiring significant assistance		slipped down
subj. ataxia		slipped going to toilet and fell
suggested wheelchair		slipped off the bed
supervise him with ambulation		slipped on
supervised level for mobility		slipped on a step
supervision for ambulation and transfers		slipped on ice
supervision with ambulation at all times		sounds like a fall
tends to stagger		states she fell this morning
the ankle pain is interfering with her ability and willingness to walk		status post fall
then loses balance		status post recent fall
threw off her balance		stumbled and fell
to assist with mobility		suffered mechanical falls
to walk with a limp		suffered multiple falls
too weak to do stairs		sunday she collapsed
transfer from wheelchair to		sustained 3 falls
transfer to the wheelchair		sustaining a fall
transferring to the wheelchair		tends to fall
trouble walking		then she had a fall
type of walker recommended		this fall
type of walker the therapist recommends		this is why she fell
unable to wgt		to discuss recent fall
using rolling walker		to know of the fall
using the walker		took a slight fall
using walker		tripped and fell
using wheelchair		tripping and falling
very unsteady		two fell
walk using a walker		unwitnessed fall
walk with the use of a cane		visit after fall
walking shuffled steps		visit: fall injury
walking with a cane		weakness and fall leading to ed visit
walking around with a walker or a cane		was dizzy and fell
walking with a walker		was hospitalized after a mechanical fall at home
walking: < 50 feet moderate assistance and maximum assistance		when he fell
walks with a walker		with a fall
walks minimally with a walker		with fall
walks stooped with a cane		with falling
walks with moderately unsteady gait		with history of falling
walks with a cane		collapse
walks with hesitancy
walks with the use of a cane
was ambulating w/ walker when came home transitioned to cane
wheelchair dependent
wheelchair that moved when she used it
wide based
wide based stance
wide based unsteady gait
will not use walker
with a cane
with a rolling walker
with gait disorder
worse when she is weightbearing
worsening gait
worsening gait abnormality
worsening gait instability
worsens gait
had difficulty getting around
walking 70'x2 with rolling walker and asssist
is using a cane
is wheelchair bound
need walker w/ wheels
purchasing the walker out of pocket
pushes up from the wheelchair to stand
raise herself up from the wheelchair
really immobile
recommendation for the type of walker
recommended again a cane
referral about getting a walker
rely on a cane
requires 2 person assist with ambulation
requires a walker to ambulate
requires assist with ambulation
requires assistance to get out of bed and with all mobility/transfers
requires assistance with transfers/mobility
requires supervision with ambulation
requiring assistance from transfers and ambulation
requires supervision for ambulation
right ankle pain limits mobility
s/p paraplegia
scheduled to receive the walker
scheduled to receive the walker this week
self-pay for a 2nd wheelchair
send rx for wheelchair
sense of 'weakness' and imbalance
sensory ataxia
severe gait abnormality
severe imbalance
arrived via wheelchair
cannot walk well
continues experiencing significant difficulty with walking stairs
has been ambulating with a walker
is afraid to even be walking
is essentially wheelchair-bound
is in a wheelchair
is limping somewhat
is scheduled to receive the walker this week
is too weak to ambulate
is unable to walk on
needs a walker
suggests a collapsible, wheel walker without a seat
uses a cane to help her ambulate or a walker
unable to bear weight
unable to climb the stairs
unable to walk
unable to walk in shower
unstable on her feet
unsteadiness
unsteadiness of gait
unsteady
unsteady gain
unsteady gait
unsteady gait and balance
unsteady on her feet
unsteady wide-based gait
unsteady with poor balance
up in wheelchair
use rails and her cane
use a walker
use a cane, crutch, walker
use a wheelchair
use of a cane
use of anterior rolling walker
use of cane at all times
use of her cane
use the walker
use walker at all times
use your cane or at all times
used a walker for a short time
uses walker
uses a cane
uses a walker to ambulate
uses a wheelchair
uses wheelchair
using a cane for balance
using a cane to walk
using a motorized wheelchair
using a regular wheelchair
using a walker
using a walker and a cane
using cane
using cane due to balance issues
using furniture
using her wheeled walker
using his wheeled walker
will get rollator
a bit unsteady on his feet
able to walk with a cane
altered gait contributed
ambulated with rolling walker
ambulation: cane
been ambulating with a cane
cane use in home 24/7
gait remains unsteady
gait stable with 4-wheeled
gait without walker is quite unsteady
mildly antalgic gait
able to ambulate and transfer using walker
presents with difficulty walking
should use rolling walker at all times
unsteady on his feet
used walker
uses a rolling walker
walk today, with and without the walker
walking with rolling walker
slow walking speed
low levels of physical activity
needing assistance with walking
being unable to walk
mobility impairment
abnormality of gait
immobility
sudden change in mobility
legs gave way
found lying on floor
ambulation
not able to walk
not able to walk independently
